# Supplementary material for: An adapted protocol to derive microglia from stem cells and its application in the study of CSF1R-related disorders
Source: Mol Neurodegener. 2024 Apr 5;19:31. doi: 10.1186/s13024-024-00723-x (PMC10996091; doi:10.1186/s13024-024-00723-x)
Supplement: Supplementary file 3 — Supplementary Material 3. [file 13024_2024_723_MOESM3_ESM.xlsx]

## Sheet: iPSC lines
		Donor information				Reprogramming
Line name	Source	Age at sampling	Sex	Ancestry	Disease	Biopsy source	Reprogramming method	Figures generated
ATCC-DYR0100	ATCC	Newborn	Male	Unknown	Apparently healthy	Foreskin fibroblast	Retrovirus	1B, 1C, 1F, 1G, 1H, 1I, 2A, 3A, 3D, 3E, 3G, 3H, 3I, 5C, 5D, 5F, 5G, 5H, 6A, 6G, 6H, 7H, 7I, S2, S3, S5, S8, S9, S10, S11, S12, S13, S14A, S14B, S15, S16, S17A, S21B, S22A, S23A, S23B, S26A-G
KYOU-DXR0109B	ATCC (originally Kyoto University)	35	Female	European	Apparently healthy	Skin fibroblast	Retrovirus	1B, 1F, 1I, 2C, 3A, 3C, 3D, 3G, 3H, S2, S3, S17A, S22B
GM25256	Coriell Institute	30	Male	Japanese	Apparently healthy	Skin fibroblast	Episomal	1B, 1C, 1H, 1I, 3A, 3D, 5C, 6A, S2, S3, S12, S14B, S16, S17A, S23A, S23B
3450	in-house	37	Male	European	Apparently healthy	PBMC	Episomal	1B, 1C, 1D, 1F, 1G, 1H, 1I, 2A, 2B, 2C, 2D, 3A, 3C, 3D, 3E, 3G, 3H, 3I, 5C, 5D, 5E, 5F, 5G, 5H, 6A, 6B, 6C, 6D, 6E, 6G, 7A, 7B, 7C, 7H, 7I, S2, S3, S6, S8, S9, S10, S11, S13, S15, S17A, S17B, S21A, S21B, S21C, S21D, S23A, S23B, S24F, S26A-G
TD-02	in-house	48	Female	European	Apparently healthy	PBMC	Episomal	1B, 1E, 1F, 1G, 1H, 1I, 2A, 2C, 3A, 3C, 3D, 3E, 3G, 3H, 3I, 5C, 5D, 5E, 5F, 5G, 5H, 6A, 6C, 6E, 6G, 6H, 7I, S2, S3, S7, S8, S9, S10, S11, S13, S15, S17A, S17B, S21B, S21D, S26C, S26E, S26G
QPN929	in-house	50	Female	European	Apparently healthy	PBMC	Episomal	1B, 1C, 1F, 1G, 1H, 1I, 2A, 2C, 2D, 3A, 3B, 3C, 3D, 3E, 3F, 3G, 3H, 3I, 5C, 5D, 5E, 5F, 5G, 5H, 6A, 6C, 6E, 6F, 6G, 6H, 7H, 7I, S2, S3, S8, S9, S10, S11, S12, S13, S15, S17A, S17B, S21B, S21D, S22B, S23A, S23B, S23C, S26A-G
AST23-2KO	gift from Dr. Tilo Kunath	50	Female	Unknown	SNCA triplication associated with Parkinson's disease was corrected by CRISPR-Cas9 editing	Skin fibroblast	Retrovirus	5C, 5G, 6A, S16, S22B, S23B
AIW002	in-house	37	Male	European	Apparently healthy	PBMC	Episomal	S4
AJD002	in-house	44	Male	Indian	Apparently healthy	PBMC	Episomal	S4
3439 CORR	in-house	54	Male	Creole Haitian	Parkinson's disease with a p.R1441H LRRK2 variant corrected by CRISPR-Cas9 editing in the 3439 line	PBMC	Episomal	S4
3460	Parkinson's Progression Marker Initiative	75	Male	Unknown	Apparently healthy	PBMC	Episomal	S4
3668	Parkinson's Progression Marker Initiative	79	Male	Unknown	Apparently healthy	PBMC	Episomal	S4
53339	Parkinson's Progression Marker Initiative	57	Female	Unknown	Parkinson's disease with a p.N409S GBA variant	PBMC	Episomal	S4
56435	Parkinson's Progression Marker Initiative	60	Male	Unknown	Parkinson's disease with a p.N409S GBA variant	PBMC	Episomal	S4
4098	Parkinson's Progression Marker Initiative	63	Male	Unknown	Parkinson's disease with a p.N409S GBA variant	PBMC	Episomal	S4
55124	Parkinson's Progression Marker Initiative	60	Female	Unknown	Parkinson's disease with a p.N409S GBA variant	PBMC	Episomal	S4
3439	in-house	54	Male	Creole Haitian	Parkinson's disease with a .R1441H LRRK2 variant	PBMC	Episomal	S4
51440	Parkinson's Progression Marker Initiative	71	Male	Unknown	Parkinson's disease with a p.G2019S LRRK2 variant	PBMC	Episomal	S4
4106	Parkinson's Progression Marker Initiative	76	Male	Unknown	Parkinson's disease with a p.G2019S LRRK2 variant	PBMC	Episomal	S4
TOSI3840	in-house	54	Male	European (Croatian)	ALSP with a c.2350G >A (p.V784M) CSF1R variant	PBMC	Episomal	5A-H, 6A-H, 7J-L, S18, S19, S20, S21A-D, S22A-B, S23A-C, S27, S28A-B
3450 CSF1R WT/KO	in-house	37	Male	European	c.3220_3223del introduced by CRISPR/Cas9 editing in the 3450 line	PBMC	Episomal	7A, 7B, 7C, S24A-F
JISPC1046	The Jackson Laboratory	54-59	Male	European (British)	c.1897G>A (p.E633K) CSF1R variant introduced by CRISPR-Cas9 editing	Skin fibroblast	Retrovirus	7D, 7E, 7F, 7G, S25A-C
JIPSC1048	The Jackson Laboratory	54-59	Male	European (British)	c.1897G>A (p.E633K) CSF1R variant in the JISPC1046 line was reverted by CRISPR-Cas9 editing	Skin fibroblast	Retrovirus	7D, 7E, 7F, 7G, S25A-C
