# Supplementary material for: An adapted protocol to derive microglia from stem cells and its application in the study of CSF1R-related disorders
Source: Mol Neurodegener. 2024 Apr 5;19:31. doi: 10.1186/s13024-024-00723-x (PMC10996091; doi:10.1186/s13024-024-00723-x)
Supplement: Supplementary file 4 — Supplementary Material 4. [file 13024_2024_723_MOESM4_ESM.xlsx]

## Sheet: Sheet1
PC1		PC2
Negative	Positive	Negative	Positive
CLP1	CCDC144CP	TASP1	CORO1A
OPA3	RP11-213G2.3	ZNF563	ARID3B
RRP36	KLHDC1	DNAJC25	MKL1
SUMO1	RP11-617D20.1	YIPF6	ZNF641
MRPL35	AC008982.2	VAMP3	RP3-477O4.14
VPS33A	CASS4	IFT88	SETDB1
ATP5F1	SRRM2	TBC1D19	ALOX5AP
HCCS	DDX47	ISPD	ZSCAN9
PARS2	LA16c-349E10.1	RP11-1149O23.3	PRKCA
SNX3	SSPO	NEK11	ZNF689
KDELR1	RP11-490K7.4	RAB1A	NOTCH1
FADD	DMTF1	MANEAL	CNOT8
HPS6	CHD7	NAE1	RGS19
MYL12A	DNAH1	PLD1	SPIN3
GYG1	RP11-489E7.4	CTD-3018O17.3	SLC7A6
THOC7	NPHP3	DARS	ABI3
MFAP1	YTHDC1	DAG1	FBXO46
SIGMAR1	SRRM1	CAST	CYSLTR1
VDAC3	SNORA34	GNA11	GHRL
COPZ1	EGR1	LRRFIP2	CASP8
MKKS	RBM39	RIPK2	SUSD3
DYNLL1-AS1	EBLN2	PGRMC2	PAK1
CANT1	AC021860.1	MTMR2	RP11-379K17.12
SDHC	USP32P3	ITGAX	GPR160
FAM32A	MYO15B	ZNF677	AP1G2
ATP5SL	ERF	ATP13A2	TYK2
CIAPIN1	RP11-613F22.6	CGRRF1	LRRC43
COMMD9	RP11-68I3.4	SBF2-AS1	ZNF710
BCDIN3D	MCL1	ZNF568	YWHAH
COASY	SRSF5	SEC22C	DHTKD1
TOLLIP	CCNL1	ZNF528	LGALS12
RP11-421N8.1	DDX5	CCRL2	SH3BP1
NAGPA	TRIB1	SCOC	LTB4R
GTF2E2	DUSP28	TVP23B	EIF3L
AHCY	ZNF236	FAM177A1	UNC119
SUMO3	GPR75	CDKL3	ZNF792
ZDHHC16	RP11-689P11.2	SLC39A4	TOR2A
METTL13	RP11-196G11.4	NHLRC1	ALOX5
COMMD7	SNORD100	TULP4	ARHGAP9
RITA1	ZMAT1	PTCHD3P1	RASAL3
PSMB2	RNF122	TOM1L2	EHMT1
TACO1	RP13-128O4.3	DYNC1LI2	DUSP7
MRPS16	ZNF37BP	TNFRSF10A	KLHL17
SDHD	RP11-44B19.1	C5AR1	RNASE6
POLDIP2	RP11-451F20.1	FKBP7	LINC00977
TP53RK	SEPT7P2	ZC4H2	RPL4P4
ALG3	SNORD11	ENO2	GPR114
GPI	CTA-984G1.5	ZNF347	FFAR4
ZFAND6	KDM4C	TMEM43	EXOC3
TRAPPC1	MEI4	IQCK	TMEM169
BLOC1S5	RP5-902P8.10	BRPF3	CTNND1
INTS5	MSANTD2	NUBPL	BRI3BP
UBE2L3	EFHC1	ZNF433	ZCCHC3
FAM96A	SENP7	RAB2A	TRIM36
GLE1	RNU6-789P	SLC35E3	ATF6B
TIMMDC1	MIR548W	SNX33	SCYL3
GUCD1	CSRNP1	C4orf36	DEF6
EIF4E2	RBM25	MICALL2	TLR10
MPV17	PKD1P6	PPME1	TMC8
ZNF416	GKAP1	EPM2A	LBR
RNPEP	STX16	PXN	GAPT
NMNAT1	ZNF678	KPNA4	UBL7-AS1
WBSCR16	RP5-966M1.6	TMEM106B	CDIP1
GOT2	CLK1	ZNF829	TBX18
SAE1	PLEKHG2	YWHAQ	GNG2
CENPBD1P1	RP11-1007O24.3	RP11-767N6.7	MTL5
PHF23	EPC1	MMGT1	CCDC26
NME6	ZNF862	KIAA1279	MAP2K7
KCTD21	CSAD	FANK1	RPL4
TRIM32	ANKRD10	ARMCX1	CTC-428G20.3
ATP5B	GS1-124K5.3	ZNF667	ITGB2-AS1
MRPL15	RP11-108K14.4	TWF1	C7orf49
ARPC2	MED13L	FAM3C	RFX5
PDHB	CACNB4	MITF	C1RL-AS1
DPP3	EML5	RTN4	FAM26F
HADHA	KIAA1328	DYNC2LI1	AIF1
NMT1	RP11-867G23.1	ZNRF1	ANKEF1
CSNK2A1	C12orf79	TTC30A	FBXO41
PRKAG1	RP4-717I23.3	BCL2L2-PABPN1	CTC-338M12.9
ASB8	RP4-800G7.2	ZNF441	ZBTB46
COX16	SIK1	LAPTM4A	MIR145
PSMC2	PRDM11	AC093415.2	GAREML
TMEM60	AC116366.6	PRNP	RELL2
TXNDC9	DYRK1A	NOL3	2023-09-06
COPS4	ELF3	CBR1	CD244
NACC1	PLK1S1	MEI1	ZNF175
C1GALT1C1	CFL1P5	ADO	CAMK1D
UNC45A	PTBP2	RP11-135L13.4	RP5-1096D14.3
MTCH2	HS3ST4	LRRC6	ABCC4
PDCD6	ERVK3-1	TMEM62	PBX2
HIF1AN	AP006216.11	RGAG4	DLGAP1-AS3
MRPS23	RP11-168J18.6	UACA	DGKQ
ATIC	AASS	RP11-319G6.1	AXL
CISD1	CLK4	ZCCHC4	OBFC1
IMMT	C10ORF68	NFE2L2	AKNA
COQ5	SNORD19	TFG	KIAA1551
PDZD11	SERPINB9	SMIM10	FRAT2
GTF3C6	RN7SL619P	RP4-704D21.2	PCYOX1L
RPE	CTB-89H12.4	FAM174A	ZNF764
CLPTM1L	SRGAP2C	ZNF625	RP11-473M20.7
