# Supplementary material for: An adapted protocol to derive microglia from stem cells and its application in the study of CSF1R-related disorders
Source: Mol Neurodegener. 2024 Apr 5;19:31. doi: 10.1186/s13024-024-00723-x (PMC10996091; doi:10.1186/s13024-024-00723-x)
Supplement: Supplementary file 5 — Supplementary Material 5. [file 13024_2024_723_MOESM5_ESM.xlsx]

## Sheet: iPSC lines
Line name	Disease	Mutations in CSF1R tyrosine kinase domain
ATCC-DYR0100	Control	None
AST23-2KO	Control	None
3450	Control	None
TD-02	Control	None
QPN929	Control	None
GM25256	Control	None
TOSI3840	ALSP-CSF1R	c.2350G>A (p.V784M), c.2535C>G (p.L845L)
